# Supplementary material for: High-Frequency Ultrasonography Imaging: Anatomical Measuring Site as Potential Clinical Marker for Early Identification of Breast Cancer-Related Lymphedema
Source: Biomedicines. 2025 Jun 6;13(6):1396. doi: 10.3390/biomedicines13061396 (PMC12191270; doi:10.3390/biomedicines13061396)
Supplement: Supplementary file 1 [file biomedicines-13-01396-s001.zip]

Archive with 1 entries (1 files):
- biomedicines-3648906-supplementary.pdf
